# Supplementary material for: The mosquito melanization response requires hierarchical activation of non-catalytic clip domain serine protease homologs
Source: PLoS Pathog. 2019 Nov 25;15(11):e1008194. doi: 10.1371/journal.ppat.1008194 (PMC6901238; doi:10.1371/journal.ppat.1008194)
Supplement: S1 Table — Raw data are shown from four independent biological expeirments. (XLSX) [file ppat.1008194.s008.xlsx]

## Sheet: Sheet1
Scoring Plasmodium begrhei survival in the indicated genetic background
Experiment 1
	dsLacZ			dsCLIPA28			dsCTL4			dsCTL4/dsCLIPA28
	Gut number	live oocysts	melanized ookinetes	Gut number	live oocysts	melanized ookinetes	Gut number	live oocysts	melanized ookinetes	Gut number	live oocysts	melanized ookinetes
	1	48	0	1	0	0	1	0	525	1	0	0
	2	129	0	2	45	0	2	1	229	2	2	0
	3	125	0	3	10	0	3	0	410	3	7	0
	4	112	9	4	1	0	4	1	156	4	0	0
	5	23	0	5	36	0	5	1	409	5	77	0
	6	68	0	6	330	0	6	1	383	6	0	0
	7	454	2	7	46	0	7	0	397	7	0	0
	8	152	24	8	0	0	8	0	100	8	1	0
	9	198	0	9	0	0	9	0	746	9	2	0
	10	73	0	10	110	0	10	0	371	10	4	0
	11	56	0	11	0	0	11	0	527	11	1	0
	12	34	0	12	223	0	12	201	18	12	29	0
	13	68	1	13	143	0	13	0	411	13	48	0
	14	96	2	14	161	0	14	0	132	14	1	0
	15	44	2	15	160	0	15	0	543	15	15	0
	16	68	0	16	158	0	16	1	150	16	28	0
	17	131	0	17	21	0	17	0	722	17	128	0
	18	330	0	18	360	0	18	12	19	18	0	0
	19	5	0	19	52	0	19	0	612
	20	117	3	20	110	0
	21	308	0
	22	68	0
Experiment 2
	dsLacZ			dsCLIPA28			dsCTL4			dsCTL4/dsCLIPA28
	Gut number	live oocysts	melanized ookinetes	Gut number	live oocysts	melanized ookinetes	Gut number	live oocysts	melanized ookinetes	Gut number	live oocysts	melanized ookinetes
	1	20	3	1	167	0	1	0	274	1	67	0
	2	12	0	2	203	0	2	1	159	2	210	0
	3	155	0	3	5	0	3	0	9	3	1	0
	4	6	0	4	369	0	4	0	92	4	15	0
	5	132	0	5	275	0	5	13	279	5	16	0
	6	125	0	6	52	0	6	214	11	6	0	0
	7	0	12	7	29	0	7	14	301	7	0	0
	8	20	0	8	12	0	8	2	328	8	141	0
	9	33	0	9	242	0	9	0	144	9	112	0
	10	11	0	10	180	0	10	1	5	10	64	0
	11	75	0	11	44	0	11	8	66	11	203	0
	12	1	0	12	16	0	12	41	18	12	0	0
	13	218	0	13	18	0	13	1	584	13	1	0
	14	58	0	14	99	0	14	24	691	14	87	0
	15	170	0				15	63	390	15	11	0
							16	4	217	16	0	0
							17	86	331	17	54	0
							18	1	309	18	20	0
							19	41	4	19	55	0
							20	107	1	20	73	0
							21	0	11	21	62	0
										22	38	0
Experiment 3
	dsLacZ			dsCLIPA28			dsCTL4			dsCTL4/dsCLIPA28
	Gut number	live oocysts	melanized ookinetes	Gut number	live oocysts	melanized ookinetes	Gut number	live oocysts	melanized ookinetes	Gut number	live oocysts	melanized ookinetes
	1	0	0	1	212	0	1	1	557	1	25	0
	2	0	0	2	75	0	2	0	0	2	0	0
	3	8	0	3	35	0	3	30	561	3	7	0
	4	88	0	4	15	0	4	6	307	4	30	0
	5	278	0	5	460	0	5	23	1	5	0	0
	6	188	0				6	21	160	6	9	0
	7	20	0				7	0	2	7	280	0
	8	102	0				8	0	0	8	123	0
	9	30	0
	10	0	0
Experiment 4
	dsLacZ			dsCLIPA28			dsCTL4			dsCTL4/dsCLIPA28
	Gut number	live oocysts	melanized ookinetes	Gut number	live oocysts	melanized ookinetes	Gut number	live oocysts	melanized ookinetes	Gut number	live oocysts	melanized ookinetes
	1	48	0	1	24	0	1	17	574	1	10	1
	2	1	0	2	69	0	2	1	500	2	193	1
	3	2	0	3	68	0	3	2	509	3	4	0
	4	213	0	4	130	0	4	1	33	4	2	0
	5	490	0	5	35	0	5	7	701	5	0	0
	6	44	0	6	23	0	6	6	517	6	53	1
	7	29	0	7	65	0	7	2	725	7	48	0
	8	71	0	8	110	0	8	1	457	8	0	0
	9	117	0	9	120	3	9	1	505	9	27	0
	10	108	0	10	2	2	10	0	28	10	65	0
	11	38	0	11	1	0	11	0	1253	11	0	3
	12	163	0	12	38	0	12	8	455	12	0	2
	13	93	0	13	25	0	13	0	120	13	3	0
	14	43	0	14	70	0	14	17	386	14	28	0
	15	33	0	15	85	2	15	14	961	15	3	0
	16	190	0	16	55	0				16	37	0
				17	13	0				17	77	1
				18	95	0				18	5	3
				19	48	0				19	24	0
				20	13	3				20	2	0
										21	4	0
										22	0	0
										23	4	0
										24	4	2
										25	0	0
