# Supplementary material for: The mosquito melanization response requires hierarchical activation of non-catalytic clip domain serine protease homologs
Source: PLoS Pathog. 2019 Nov 25;15(11):e1008194. doi: 10.1371/journal.ppat.1008194 (PMC6901238; doi:10.1371/journal.ppat.1008194)
Supplement: S2 Table — (XLS) [file ppat.1008194.s009.xls]

## Sheet: MO021_CLIPA16_1%FDR
Proteins Co-IPed with CLIPA28
1% FDR - 2 peptides per protein
Accession	Description	Score	Coverage	# Proteins	# Unique Peptides	# Peptides	# PSMs	# AAs	MW [kDa]	calc. pI
C9XI64	Thioester-containing protein 1 (Fragment) OS=Anopheles gambiae GN=tep1 PE=4 SV=1 - [C9XI64_ANOGA]	365.446	33.71	1	2	31	84	1338	151.908	6.354
B5AZM0	TEP1 (Fragment) OS=Anopheles gambiae PE=4 SV=1 - [B5AZM0_ANOGA]	354.748	35.01	2	4	33	82	1291	146.552	6.30322
F5HMN2	AGAP013005-PA OS=Anopheles gambiae GN=AgaP_AGAP013005 PE=4 SV=1 - [F5HMN2_ANOGA]	224.403	46.13	1	7	7	58	349	33.8933	7.07861
Q7PP52	AGAP005888-PA OS=Anopheles gambiae GN=AgaP_AGAP005888 PE=4 SV=2 - [Q7PP52_ANOGA]	167.632	34.41	1	2	2	44	93	10.0676	6.97607
Q7PUR8	AGAP001826-PA OS=Anopheles gambiae GN=AgaP_AGAP001826 PE=4 SV=5 - [Q7PUR8_ANOGA]	153.819	12.58	1	34	34	38	3370	371.031	7.95752
E5KED0	AGAP013365-PA OS=Anopheles gambiae GN=Apo3 PE=2 SV=1 - [E5KED0_ANOGA]	166.438	64.25	1	15	15	37	193	21.7063	5.16064
A7UVI4	AGAP001662-PA OS=Anopheles gambiae GN=AgaP_AGAP001662 PE=4 SV=2 - [A7UVI4_ANOGA]	146.544	17.38	1	30	30	34	2790	301.163	4.85596
F2Y0C4	APL1C OS=Anopheles gambiae GN=APL1C PE=4 SV=1 - [F2Y0C4_ANOGA]	128.059	39.81	5	2	19	30	736	83.2142	6.90283
Q7Q3S5 (FONDUE)	AGAP008013-PA (Fragment) OS=Anopheles gambiae GN=AgaP_AGAP008013 PE=4 SV=4 - [Q7Q3S5_ANOGA]	114.033	42.81	1	16	16	28	633	67.1884	8.01611
Q7Q398	AGAP007777-PA (Fragment) OS=Anopheles gambiae GN=AgaP_AGAP007777 PE=4 SV=3 - [Q7Q398_ANOGA]	109.847	42.41	1	18	18	27	540	60.1696	5.13525
Q7Q4E8	AGAP008364-PA OS=Anopheles gambiae GN=TEP15 PE=4 SV=3 - [Q7Q4E8_ANOGA]	105.4	20.05	1	22	22	26	1476	163.535	5.96045
F2Y0C9	APL1C OS=Anopheles gambiae GN=APL1C PE=4 SV=1 - [F2Y0C9_ANOGA]	111.495	32.74	1	1	16	26	736	83.2142	6.97607
F2Y0G7	APL1C OS=Anopheles gambiae GN=APL1C PE=4 SV=1 - [F2Y0G7_ANOGA]	102.865	24.16	1	3	12	24	712	80.9863	7.10791
F2Y0H1	APL1C OS=Anopheles gambiae GN=APL1C PE=4 SV=1 - [F2Y0H1_ANOGA]	102.389	32.47	5	2	15	24	736	83.1744	7.12256
L7TAY0	APL1C OS=Anopheles gambiae GN=APL1C PE=4 SV=1 - [L7TAY0_ANOGA]	96.3434	22.02	1	4	12	23	722	81.9498	7.10791
F5HL03	AGAP013060-PA OS=Anopheles gambiae GN=AgaP_AGAP013060 PE=4 SV=1 - [F5HL03_ANOGA]	61.5241	67.07	1	7	7	19	82	9.18388	6.66846
Q7PTC7	AGAP007663-PA OS=Anopheles gambiae GN=AgaP_AGAP007663 PE=4 SV=2 - [Q7PTC7_ANOGA]	73.5877	37.65	1	7	7	19	255	28.0749	4.84326
A7UUU6	AGAP011478-PA OS=Anopheles gambiae GN=AgaP_AGAP011478 PE=4 SV=1 - [A7UUU6_ANOGA]	92.5863	24.82	1	7	7	18	278	30.7284	7.00537
Q7Q488	AGAP008284-PA OS=Anopheles gambiae GN=AgaP_AGAP008284 PE=4 SV=2 - [Q7Q488_ANOGA]	57.2907	43.03	1	8	8	16	165	18.7197	9.1001
A7UVI0	AGAP011604-PA OS=Anopheles gambiae GN=AgaP_AGAP011604 PE=4 SV=1 - [A7UVI0_ANOGA]	80.1874	54.88	1	7	7	16	246	25.186	5.5542
A0NHB1	AGAP001989-PA OS=Anopheles gambiae GN=AgaP_AGAP001989 PE=4 SV=1 - [A0NHB1_ANOGA]	61.094	41.63	1	7	7	15	257	28.6696	8.30908
Q7PV63	AGAP011789-PA OS=Anopheles gambiae GN=CLIPA6 PE=3 SV=3 - [Q7PV63_ANOGA]	53.4791	27.4	1	9	9	14	427	45.6967	6.0874
Q5TPW1	AGAP011369-PA (Fragment) OS=Anopheles gambiae GN=AgaP_AGAP011369 PE=4 SV=3 - [Q5TPW1_ANOGA]	53.2307	17.32	1	11	11	14	745	82.9596	5.47803
Q7QCZ7	AGAP002879-PA OS=Anopheles gambiae GN=AgaP_AGAP002879 PE=4 SV=5 - [Q7QCZ7_ANOGA]	60.4993	9.45	2	12	12	14	1810	199.386	5.8335
Q7PZ88	AGAP011792-PA OS=Anopheles gambiae GN=CLIPA7 PE=3 SV=2 - [Q7PZ88_ANOGA]	51.0573	13.15	1	4	7	14	821	80.8085	6.11279
A5A1F9	LRIM1 (Fragment) OS=Anopheles gambiae PE=4 SV=1 - [A5A1F9_ANOGA]	48.2591	20.95	2	2	8	12	506	56.9955	6.75635
Q7PIQ7	AGAP005625-PB OS=Anopheles gambiae GN=SCRASP1 PE=3 SV=3 - [Q7PIQ7_ANOGA]	46.2602	9.59	4	9	9	12	1209	133.803	6.55127
Q7PZ86	AGAP011791-PA OS=Anopheles gambiae GN=CLIPA1 PE=3 SV=2 - [Q7PZ86_ANOGA]	44.3678	28.86	1	8	8	11	440	48.3984	4.98291
Q005M5	Serpin 11 OS=Anopheles gambiae GN=SRPN11 PE=2 SV=1 - [Q005M5_ANOGA]	38.7059	22.24	1	10	10	11	508	57.157	6.87354
A0A0E4GBE5	Uncharacterized protein OS=Anopheles gambiae PE=4 SV=1 - [A0A0E4GBE5_ANOGA]	45.5746	44.95	1	3	3	11	109	12.4515	7.25439
F5HKF0	AGAP002925-PA OS=Anopheles gambiae GN=AgaP_AGAP002925 PE=4 SV=1 - [F5HKF0_ANOGA]	41.505	15.36	1	5	5	10	534	56.8744	9.36377
A5A1H7	LRIM1 (Fragment) OS=Anopheles gambiae PE=4 SV=1 - [A5A1H7_ANOGA]	40.0329	20.95	1	2	8	10	506	56.9895	6.75635
Q6JEK5	Bacteria responsive protein 1 OS=Anopheles gambiae PE=2 SV=1 - [Q6JEK5_ANOGA]	42.4563	31.54	1	10	10	10	447	49.6303	7.1958
Q5BN34	AGAP004674-PA OS=Anopheles gambiae GN=AgaP_AGAP004674 PE=2 SV=1 - [Q5BN34_ANOGA]	38.003	25.07	1	5	5	9	335	36.2668	6.81494
P84185	Actin-5C OS=Anopheles gambiae GN=Act5C PE=2 SV=1 - [ACT5C_ANOGA]	29.4893	20.21	1	5	5	8	376	41.7948	5.47803
Q7QC42	40S ribosomal protein S8 OS=Anopheles gambiae GN=AgaP_AGAP002437 PE=3 SV=3 - [Q7QC42_ANOGA]	32.7875	36.41	1	6	6	8	206	23.4629	10.6235
Q7PHD5	AGAP004428-PA (Fragment) OS=Anopheles gambiae GN=AgaP_AGAP004428 PE=4 SV=5 - [Q7PHD5_ANOGA]	32.4755	13.19	1	7	7	8	743	83.1937	5.78271
Q9U453 (CLIPA7)	Immune-responsive serine protease-related protein ISPR9 (Fragment) OS=Anopheles gambiae GN=ISPR9 PE=2 SV=1 - [Q9U453_ANOGA]	27.8462	41.85	1	2	5	8	184	19.9008	5.5415
Q7QHC8	AGAP011131-PA OS=Anopheles gambiae GN=AgaP_AGAP011131 PE=4 SV=3 - [Q7QHC8_ANOGA]	26.0515	30.81	1	4	4	7	172	19.5139	5.94775
Q7PWA6	AGAP009033-PA OS=Anopheles gambiae GN=HPX2 PE=4 SV=4 - [Q7PWA6_ANOGA]	29.9595	15.03	1	6	6	7	672	74.3239	7.02002
Q7PP63	AGAP006037-PA OS=Anopheles gambiae GN=AgaP_AGAP006037 PE=3 SV=3 - [Q7PP63_ANOGA]	27.6158	16.15	1	6	6	7	390	40.206	10.5942
Q7Q7T0	AGAP010816-PA OS=Anopheles gambiae GN=TEP3 PE=4 SV=5 - [Q7Q7T0_ANOGA]	33.486	4.51	1	4	4	7	1331	150.511	7.1958
Q7PM31	AGAP009859-PA OS=Anopheles gambiae GN=AgaP_AGAP009859 PE=4 SV=1 - [Q7PM31_ANOGA]	27.1195	26.81	1	4	4	7	138	15.1076	7.43018
Q8MZM5	AGAP003095-PA OS=Anopheles gambiae GN=dce PE=2 SV=1 - [Q8MZM5_ANOGA]	25.9004	11.9	1	4	4	6	462	52.5866	6.94678
F5HKD1	AGAP013509-PA OS=Anopheles gambiae GN=AgaP_AGAP013509 PE=4 SV=1 - [F5HKD1_ANOGA]	22.0114	10.73	1	4	4	6	634	67.9779	7.50342
Q7PUV2	AGAP002122-PA OS=Anopheles gambiae GN=AgaP_AGAP002122 PE=4 SV=2 - [Q7PUV2_ANOGA]	22.3292	35.82	1	4	4	6	134	15.7776	11.1948
A0NGL7	AGAP011780-PA OS=Anopheles gambiae GN=CLIPA4 PE=3 SV=1 - [A0NGL7_ANOGA]	22.3773	20.14	1	6	6	6	422	45.8347	5.57959
Q7PP83	AGAP005427-PA OS=Anopheles gambiae GN=AgaP_AGAP005427 PE=4 SV=4 - [Q7PP83_ANOGA]	26.5961	24.84	1	2	2	6	157	17.1386	11.7075
Q7QE53	AGAP010640-PA OS=Anopheles gambiae GN=AgaP_AGAP010640 PE=4 SV=3 - [Q7QE53_ANOGA]	27.1197	37.3	1	4	4	6	185	19.4158	5.22412
Q7PS97	AGAP003816-PA OS=Anopheles gambiae GN=AgaP_AGAP003816 PE=3 SV=5 - [Q7PS97_ANOGA]	23.5717	34.48	1	4	4	6	116	12.6897	9.75928
Q7Q3U7	AGAP008051-PA OS=Anopheles gambiae GN=SAPP1 PE=4 SV=2 - [Q7Q3U7_ANOGA]	22.0637	33.07	2	4	4	6	127	14.6686	8.38232
A7URD0	AGAP007455-PA OS=Anopheles gambiae GN=AgaP_AGAP007455 PE=4 SV=1 - [A7URD0_ANOGA]	26.468	8.81	1	3	3	6	477	53.4483	5.51611
A7USL4	AGAP000691-PA OS=Anopheles gambiae GN=AgaP_AGAP000691 PE=4 SV=1 - [A7USL4_ANOGA]	21.9318	23.23	1	5	5	6	254	25.9818	4.67822
Q7PQW7	AGAP002468-PA OS=Anopheles gambiae GN=AgaP_AGAP002468 PE=3 SV=3 - [Q7PQW7_ANOGA]	18.1642	21.19	1	4	4	5	151	17.5076	10.5649
Q5TMN0	AGAP011788-PA (Fragment) OS=Anopheles gambiae GN=CLIPA14 PE=3 SV=2 - [Q5TMN0_ANOGA]	22.9729	22.42	1	4	4	5	281	30.415	4.65283
F5HLC5	AGAP012946-PA OS=Anopheles gambiae GN=AgaP_AGAP012946 PE=3 SV=1 - [F5HLC5_ANOGA]	19.627	21.07	1	5	5	5	318	35.4406	6.52197
Q7PHI8	ATP synthase subunit alpha OS=Anopheles gambiae GN=AgaP_AGAP005134 PE=3 SV=2 - [Q7PHI8_ANOGA]	18.879	10.89	1	5	5	5	551	59.4145	9.1001
Q005N3	Serpin 2 OS=Anopheles gambiae GN=SRPN2 PE=1 SV=1 - [Q005N3_ANOGA]	21.7111	10.76	2	3	3	5	409	46.4705	5.36377
Q7Q609	AGAP006099-PA OS=Anopheles gambiae GN=AgaP_AGAP006099 PE=3 SV=3 - [Q7Q609_ANOGA]	18.9041	15.03	1	5	5	5	439	45.0772	8.5874
Q7PW30	AGAP009110-PA OS=Anopheles gambiae GN=AgaP_AGAP009110 PE=4 SV=3 - [Q7PW30_ANOGA]	17.0113	11.29	1	4	4	5	372	41.982	7.82568
F5HLX5	AGAP013092-PA OS=Anopheles gambiae GN=AgaP_AGAP013092 PE=4 SV=1 - [F5HLX5_ANOGA]	19.1984	51.32	1	3	3	5	76	8.99313	7.29834
B2C7B4	Fibrinogen (Fragment) OS=Anopheles gambiae PE=4 SV=1 - [B2C7B4_ANOGA]	21.1266	21.65	3	4	4	5	254	29.0883	6.80029
B3VDI9	Anti-platelet protein (Fragment) OS=Anopheles gambiae PE=2 SV=1 - [B3VDI9_ANOGA]	21.7301	20.94	2	3	3	5	234	24.9752	4.22119
A7URD2	AGAP007453-PA OS=Anopheles gambiae GN=AgaP_AGAP007453 PE=4 SV=1 - [A7URD2_ANOGA]	20.4951	11.4	1	4	4	5	465	51.982	5.70654
Q005N0	Serpin 4C (Fragment) OS=Anopheles gambiae GN=SRPN4C PE=2 SV=1 - [Q005N0_ANOGA]	21.2118	11.71	2	3	3	5	410	47.3336	5.79541
Q7PVY7	AGAP009146-PA OS=Anopheles gambiae GN=AgaP_AGAP009146 PE=4 SV=2 - [Q7PVY7_ANOGA]	17.4091	15	1	4	4	5	300	33.45	6.43018
Q27442	Histone H2B OS=Anopheles gambiae GN=AGAP012199 PE=2 SV=5 - [H2B_ANOGA]	18.3105	20.16	1	2	2	4	124	13.7505	10.3452
Q7QBX2	40S ribosomal protein S14b OS=Anopheles gambiae GN=RpS14b PE=3 SV=2 - [RS14B_ANOGA]	15.5319	21.71	2	2	2	4	152	16.2746	10.3452
Q7QIJ4	AGAP006904-PA OS=Anopheles gambiae GN=AgaP_AGAP006904 PE=4 SV=3 - [Q7QIJ4_ANOGA]	18.1364	10.18	1	4	4	4	570	63.4021	6.81494
Q7PMK4	AGAP010812-PA OS=Anopheles gambiae GN=TEP4 PE=4 SV=4 - [Q7PMK4_ANOGA]	13.617	3.3	1	3	4	4	1335	149.322	8.646
Q7QEB0	AGAP000739-PA OS=Anopheles gambiae GN=AgaP_AGAP000739 PE=4 SV=2 - [Q7QEB0_ANOGA]	15.4171	27.39	1	4	4	4	157	18.0993	9.78857
Q7PT66	AGAP007039-PA OS=Anopheles gambiae GN=AgaP_AGAP007039 PE=4 SV=2 - [Q7PT66_ANOGA]	15.2106	7.64	1	4	4	4	550	59.8926	9.33447
Q7PRC2	AGAP002306-PA OS=Anopheles gambiae GN=AgaP_AGAP002306 PE=4 SV=4 - [Q7PRC2_ANOGA]	14.9263	8.74	1	2	2	4	435	49.3444	11.3413
A0NH65	AGAP001325-PA OS=Anopheles gambiae GN=AgaP_AGAP001325 PE=4 SV=2 - [A0NH65_ANOGA]	14.5961	18.56	1	3	3	4	194	20.5406	8.44092
Q7QEH2	AGAP000654-PA OS=Anopheles gambiae GN=AgaP_AGAP000654 PE=4 SV=4 - [Q7QEH2_ANOGA]	13.3504	8.4	1	2	2	4	131	14.2477	10.0962
Q7Q973	AGAP004868-PA OS=Anopheles gambiae GN=AgaP_AGAP004868 PE=4 SV=4 - [Q7Q973_ANOGA]	15.2745	24.06	1	4	4	4	212	23.2177	5.36377
Q7PYF2	AGAP001911-PA OS=Anopheles gambiae GN=AgaP_AGAP001911 PE=4 SV=5 - [Q7PYF2_ANOGA]	15.0198	12.96	1	3	3	4	270	30.7606	11.5317
Q7Q5P2	AGAP006327-PA OS=Anopheles gambiae GN=AgaP_AGAP006327 PE=4 SV=2 - [Q7Q5P2_ANOGA]	16.8143	15.27	1	4	4	4	347	39.5537	8.27979
Q7Q870	AGAP008769-PA (Fragment) OS=Anopheles gambiae GN=AgaP_AGAP008769 PE=3 SV=4 - [Q7Q870_ANOGA]	15.915	7.53	1	3	3	4	624	67.6781	7.02002
F5HME5	AGAP001797-PC OS=Anopheles gambiae GN=AgaP_AGAP001797 PE=3 SV=1 - [F5HME5_ANOGA]	14.6738	16.14	3	4	4	4	254	29.3079	4.83057
B1Q2A0	Histone H4 OS=Anopheles gambiae GN=AgaP_AGAP003909 PE=3 SV=1 - [B1Q2A0_ANOGA]	10.6184	21.36	1	2	2	3	103	11.3744	11.356
C0L2J9 (CLIPB4)	Serine protease 14 OS=Anopheles gambiae GN=SP14D1 PE=3 SV=1 - [C0L2J9_ANOGA]	10.9424	8.06	29	2	2	3	360	39.4238	7.04932
Q5TWJ2	AGAP006868-PA OS=Anopheles gambiae GN=CPR140 PE=4 SV=3 - [Q5TWJ2_ANOGA]	14.4113	4.21	1	2	2	3	856	86.148	9.18799
F5HIR1	AGAP003277-PA OS=Anopheles gambiae GN=AgaP_AGAP003277 PE=3 SV=1 - [F5HIR1_ANOGA]	13.9922	12.6	1	3	3	3	389	41.8059	5.71924
F5HL97	Elongation factor 1-alpha OS=Anopheles gambiae GN=AgaP_AGAP003541 PE=3 SV=1 - [F5HL97_ANOGA]	9.62402	4.55	2	2	2	3	462	50.4113	8.95361
Q7QC60	Ferritin OS=Anopheles gambiae GN=HCH PE=2 SV=4 - [Q7QC60_ANOGA]	11.3658	17.13	1	3	3	3	216	24.6301	5.19873
F5HMS7	AGAP013112-PA OS=Anopheles gambiae GN=AgaP_AGAP013112 PE=4 SV=1 - [F5HMS7_ANOGA]	15.699	8.59	1	2	2	3	524	54.591	9.12939
Q7PV58	AGAP011790-PB OS=Anopheles gambiae GN=CLIPA2 PE=3 SV=4 - [Q7PV58_ANOGA]	12.6831	4.77	2	2	2	3	503	55.8254	6.29053
Q7Q716	AGAP005558-PA OS=Anopheles gambiae GN=AgaP_AGAP005558 PE=3 SV=1 - [Q7Q716_ANOGA]	12.6015	6.36	1	2	2	3	472	51.8381	6.13818
Q7Q1U8	Glyceraldehyde-3-phosphate dehydrogenase OS=Anopheles gambiae GN=AgaP_AGAP009623 PE=3 SV=2 - [Q7Q1U8_ANOGA]	9.94595	14.16	1	3	3	3	332	35.4443	8.32373
Q7PT95	40S ribosomal protein S4 OS=Anopheles gambiae GN=AgaP_AGAP006871 PE=3 SV=4 - [Q7PT95_ANOGA]	11.1886	11.07	1	2	2	3	262	29.7032	10.3452
Q7QIB6	AGAP006766-PA OS=Anopheles gambiae GN=AgaP_AGAP006766 PE=4 SV=2 - [Q7QIB6_ANOGA]	13.5927	13.74	1	2	2	3	211	22.6024	4.65283
Q7PUQ7	60S ribosomal protein L13 OS=Anopheles gambiae GN=AgaP_AGAP001805 PE=3 SV=2 - [Q7PUQ7_ANOGA]	10.3942	5.99	1	2	2	3	217	25.0987	11.561
Q7PWI1	Cytochrome b-c1 complex subunit Rieske, mitochondrial OS=Anopheles gambiae GN=AgaP_AGAP008955 PE=4 SV=4 - [Q7PWI1_ANOGA]	12.7589	20	1	3	3	3	265	28.0555	8.52881
A7UV09	AGAP010771-PA (Fragment) OS=Anopheles gambiae GN=AgaP_AGAP010771 PE=4 SV=1 - [A7UV09_ANOGA]	11.3464	29.5	1	3	3	3	983	110.491	6.53662
Q7QAT0	AGAP003556-PA OS=Anopheles gambiae GN=AgaP_AGAP003556 PE=3 SV=5 - [Q7QAT0_ANOGA]	10.7478	6.93	1	2	2	3	404	45.3684	10.1694
Q7PJ32	AGAP008000-PA OS=Anopheles gambiae GN=AgaP_AGAP008000 PE=4 SV=3 - [Q7PJ32_ANOGA]	11.2885	11.81	1	3	3	3	288	31.0168	6.40479
Q7QIU8	AGAP007082-PA OS=Anopheles gambiae GN=AgaP_AGAP007082 PE=4 SV=4 - [Q7QIU8_ANOGA]	11.2404	22.95	1	3	3	3	183	20.9086	9.45166
Q7QC30	AGAP002422-PA OS=Anopheles gambiae GN=CLIPD1 PE=3 SV=4 - [Q7QC30_ANOGA]	14.8532	8.97	2	2	2	3	435	48.476	6.25244
A7UUR3	AGAP008014-PA OS=Anopheles gambiae GN=AgaP_AGAP008014 PE=4 SV=1 - [A7UUR3_ANOGA]	11.7989	22.13	1	2	2	3	235	23.7863	8.17725
A0NH32	AGAP001511-PA OS=Anopheles gambiae GN=AgaP_AGAP001511 PE=4 SV=3 - [A0NH32_ANOGA]	14.2825	21.43	1	2	2	3	294	28.5882	8.44092
A7UTA9	Superoxide dismutase [Cu-Zn] OS=Anopheles gambiae GN=CUSOD2 PE=3 SV=1 - [A7UTA9_ANOGA]	13.3457	18.13	3	2	2	3	171	17.6801	6.93213
Q7QIG4	AGAP006829-PA OS=Anopheles gambiae GN=CPR59 PE=4 SV=4 - [Q7QIG4_ANOGA]	16.7698	14.62	1	2	2	3	212	21.6288	7.07861
A0NFA7	AGAP007768-PA OS=Anopheles gambiae GN=AgaP_AGAP007768 PE=4 SV=1 - [A0NFA7_ANOGA]	9.82538	24.36	1	2	2	3	78	8.77166	9.75928
Q7PSQ4	AGAP011322-PA (Fragment) OS=Anopheles gambiae GN=AgaP_AGAP011322 PE=4 SV=4 - [Q7PSQ4_ANOGA]	14.8969	5.89	1	3	3	3	866	95.9398	5.64307
Q7QCN4	AGAP002726-PA OS=Anopheles gambiae GN=CPR9 PE=4 SV=3 - [Q7QCN4_ANOGA]	11.8408	19.6	2	2	2	3	199	22.1513	7.35693
O44250	Pro-phenol oxidase subunit 1 OS=Anopheles gambiae PE=2 SV=1 - [O44250_ANOGA]	11.4775	5.09	2	3	3	3	688	78.051	6.59521
Q7QGF3	AGAP009336-PA OS=Anopheles gambiae GN=AgaP_AGAP009336 PE=4 SV=2 - [Q7QGF3_ANOGA]	10.1665	14.72	1	3	3	3	299	32.2737	9.61279
Q7QF98	AGAP000376-PA OS=Anopheles gambiae GN=AgaP_AGAP000376 PE=4 SV=4 - [Q7QF98_ANOGA]	12.6533	8.19	1	3	3	3	635	69.17	6.48096
Q7PP74	AGAP006278-PA OS=Anopheles gambiae GN=AgaP_AGAP006278 PE=4 SV=3 - [Q7PP74_ANOGA]	12.7385	13.13	1	3	3	3	320	36.0837	5.18604
Q17005	Lysozyme c-1 OS=Anopheles gambiae GN=AGAP007347 PE=2 SV=2 - [LYSC1_ANOGA]	8.64103	18.57	1	2	2	2	140	15.3275	8.45557
Q8MZM7 (CLIPB8)	AGAP003057-PA OS=Anopheles gambiae GN=ser6 PE=2 SV=1 - [Q8MZM7_ANOGA]	7.2945	7.16	1	2	2	2	405	44.7339	5.61768
Q7PXY3	AGAP001653-PA OS=Anopheles gambiae GN=AgaP_AGAP001653 PE=3 SV=4 - [Q7PXY3_ANOGA]	9.79206	3.99	1	2	2	2	726	79.1298	6.87354
F5HLQ7	AGAP013189-PA OS=Anopheles gambiae GN=FABP_ANOGA_b PE=3 SV=1 - [F5HLQ7_ANOGA]	7.4954	19.85	1	2	2	2	131	14.7344	7.91357
A0NBK0	AGAP007103-PA OS=Anopheles gambiae GN=AgaP_AGAP007103 PE=4 SV=2 - [A0NBK0_ANOGA]	6.75535	2.16	1	2	2	2	1020	113.19	6.01123
F5HKA3	AGAP003025-PA OS=Anopheles gambiae GN=AgaP_AGAP003025 PE=3 SV=1 - [F5HKA3_ANOGA]	9.17154	35.71	1	2	2	2	112	11.2947	4.64014
Q7PUE2	AGAP001218-PA OS=Anopheles gambiae GN=AgaP_AGAP001218 PE=3 SV=5 - [Q7PUE2_ANOGA]	8.2377	7.33	2	2	2	2	450	49.8765	5.13525
F5HLV8	AGAP001053-PD OS=Anopheles gambiae GN=AgaP_AGAP001053 PE=4 SV=1 - [F5HLV8_ANOGA]	6.96901	11.43	1	2	2	2	210	24.9423	9.56885
Q7Q8W2	AGAP010531-PA OS=Anopheles gambiae GN=AgaP_AGAP010531 PE=4 SV=4 - [Q7Q8W2_ANOGA]	9.47169	9.89	1	2	2	2	283	32.6302	8.27979
Q7Q501	AGAP004653-PA OS=Anopheles gambiae GN=AgaP_AGAP004653 PE=4 SV=3 - [Q7Q501_ANOGA]	8.32648	11.81	1	2	2	2	254	27.5881	8.73389
Q7QF50	Histone H2A OS=Anopheles gambiae GN=AgaP_AGAP000306 PE=3 SV=3 - [Q7QF50_ANOGA]	7.63618	19.05	1	2	2	2	126	13.1833	10.4038
Q7QDK2	AGAP003412-PA OS=Anopheles gambiae GN=AgaP_AGAP003412 PE=3 SV=2 - [Q7QDK2_ANOGA]	7.11048	32.31	1	2	2	2	65	7.47807	10.3745
Q7QB73	AGAP004148-PA OS=Anopheles gambiae GN=CLIPB5 PE=3 SV=4 - [Q7QB73_ANOGA]	8.36287	10.03	1	2	2	2	379	41.2318	6.29053
A7URV6	AGAP006936-PB OS=Anopheles gambiae GN=AgaP_AGAP006936 PE=4 SV=1 - [A7URV6_ANOGA]	7.77991	9.76	2	2	2	2	297	32.7385	8.45557
Q7PXP0	AGAP001502-PA OS=Anopheles gambiae GN=AgaP_AGAP001502 PE=3 SV=3 - [Q7PXP0_ANOGA]	7.41273	26.73	1	2	2	2	101	10.891	8.99756
Q9BIH4	GSG7 protein OS=Anopheles gambiae GN=gSG7 PE=2 SV=1 - [Q9BIH4_ANOGA]	6.34147	12.41	1	2	2	2	145	16.3181	8.32373
A7URD1	AGAP007454-PA OS=Anopheles gambiae GN=AgaP_AGAP007454 PE=4 SV=1 - [A7URD1_ANOGA]	6.70351	4.04	1	2	2	2	520	58.5241	5.56689
Q7QEK5	AGAP000032-PA OS=Anopheles gambiae GN=AgaP_AGAP000032 PE=3 SV=5 - [Q7QEK5_ANOGA]	8.52507	2.73	1	2	2	2	1540	166.584	6.65381
Q7QFD2	AGAP000415-PA OS=Anopheles gambiae GN=AgaP_AGAP000415 PE=4 SV=3 - [Q7QFD2_ANOGA]	8.96204	15.34	1	2	2	2	176	18.8786	9.15869
F5HME4	AGAP001799-PB OS=Anopheles gambiae GN=AgaP_AGAP001799 PE=3 SV=1 - [F5HME4_ANOGA]	8.6844	9.51	2	2	2	2	284	32.3903	4.85596
Q7PZG4	AGAP011896-PA OS=Anopheles gambiae GN=AgaP_AGAP011896 PE=3 SV=2 - [Q7PZG4_ANOGA]	7.59764	16.94	1	2	2	2	124	14.679	10.4478
Q7Q6E7	AGAP005894-PA OS=Anopheles gambiae GN=AgaP_AGAP005894 PE=4 SV=3 - [Q7Q6E7_ANOGA]	6.78454	3.79	1	2	2	2	607	66.3364	6.90283
A7UV72	AGAP009106-PA (Fragment) OS=Anopheles gambiae GN=AgaP_AGAP009106 PE=4 SV=1 - [A7UV72_ANOGA]	6.40983	7.91	1	2	2	2	253	28.2267	8.04541
Q7Q254	AGAP004031-PA OS=Anopheles gambiae GN=AgaP_AGAP004031 PE=4 SV=4 - [Q7Q254_ANOGA]	8.25063	8.73	1	2	2	2	332	34.5624	8.57275
Q7Q680	AGAP005991-PA OS=Anopheles gambiae GN=AgaP_AGAP005991 PE=4 SV=4 - [Q7Q680_ANOGA]	7.716	12.9	1	2	2	2	186	21.487	11.0483
Q7PIL9	AGAP005848-PA OS=Anopheles gambiae GN=AgaP_AGAP005848 PE=4 SV=4 - [Q7PIL9_ANOGA]	6.61612	11.37	1	2	2	2	299	33.7475	6.99072
Q7Q565	Transcription factor BTF3 OS=Anopheles gambiae GN=AgaP_AGAP006614 PE=3 SV=3 - [Q7Q565_ANOGA]	9.48555	19.14	1	2	2	2	162	17.4831	7.48877
Q7Q3A0	AGAP007780-PA OS=Anopheles gambiae GN=AgaP_AGAP007780 PE=4 SV=3 - [Q7Q3A0_ANOGA]	7.26431	13.69	1	2	2	2	168	19.6916	6.68311
Q7Q956	AGAP004855-PA OS=Anopheles gambiae GN=CLIPB13 PE=3 SV=2 - [Q7Q956_ANOGA]	6.82648	5.61	1	2	2	2	410	44.7725	6.82959
Q7PSK2	AGAP010968-PA OS=Anopheles gambiae GN=CLIPA9 PE=3 SV=4 - [Q7PSK2_ANOGA]	6.60527	6.93	1	2	2	2	361	39.5836	5.07178
Q7QI92	AGAP006733-PA OS=Anopheles gambiae GN=AgaP_AGAP006733 PE=4 SV=3 - [Q7QI92_ANOGA]	8.56967	9.23	1	2	2	2	271	27.7562	10.9751
Q7QHK9	AGAP011230-PA (Fragment) OS=Anopheles gambiae GN=AgaP_AGAP011230 PE=4 SV=3 - [Q7QHK9_ANOGA]	7.14535	14.2	1	2	2	2	176	20.6788	6.39209
A7UTJ9	AGAP004583-PA (Fragment) OS=Anopheles gambiae GN=AgaP_AGAP004583 PE=3 SV=2 - [A7UTJ9_ANOGA]	7.98005	6.43	3	2	2	2	420	45.9617	7.09326
Q7QIS5	AGAP007043-PA OS=Anopheles gambiae GN=AgaP_AGAP007043 PE=3 SV=4 - [Q7QIS5_ANOGA]	7.91718	4.32	2	2	2	2	532	59.8651	7.26904
Q7Q9Q5	AGAP005103-PA OS=Anopheles gambiae GN=AgaP_AGAP005103 PE=3 SV=4 - [Q7Q9Q5_ANOGA]	9.3619	7.69	1	2	2	2	377	40.7907	5.43994
Q7Q9B8	AGAP003334-PA OS=Anopheles gambiae GN=CPLCX2 PE=4 SV=3 - [Q7Q9B8_ANOGA]	6.68016	25	1	2	2	2	124	12.7281	10.0083
P00001	CLIPA28 - [CLIPA28_ANOGA]	7.1739	6.83	1	2	2	2	366	39.9569	4.77979

## Sheet: Search_Parameters
Search report summary of file(s):
- Z:\2016\Externes\Mike_OSTA_Liban\2016-03_MO023\LC_160322_MO021_01_CLIPA16_Uniprot_Anopheles-gambiae_201603_FDR.msf
Created with Discoverer version: 1.4.1.14
================================================================================
Number of filtered/unfiltered result items:
- 146/146 protein group(s)
- 210/15414 merged protein(s)
- 841/50905 peptide(s)
- 1299/67476 PSM(s)
- 43246/43246 search input(s)
================================================================================
Peptide Grouping Options
- Show peptide groups: True
- Group peptides by: Mass and Sequence
Protein Grouping Options
- Enable protein grouping: True
- Consider leucine and isoleucine as equal: True
- Consider only PSMs with confidence at least: Medium
- Consider only PSMs with delta Cn better than: 0.15
- Apply strict maximum parsimony principle: True
No filters applied for data reduction
Result filters:
- Peptide Confidence (Minimum Confidence: High)
- Peptides Per Protein (Minimal number of peptides: 2, Count only rank 1 peptides: True, Count peptide only in top scored proteins: True)
- Peptide Rank (Maximum rank: 1)
================================================================================
Summary of file Z:\2016\Externes\Mike_OSTA_Liban\2016-03_MO023\LC_160322_MO021_01_CLIPA16_Uniprot_Anopheles-gambiae_201603_FDR.msf
Workflow created with Discoverer version: 1.4.0.288 (DBVersion:79)
================================================================================
Search name: LC_160322_MO021_01_CLIPA16_Uniprot_Anopheles-gambiae_201603_FDR
Search description: -
Search date: 03/22/2016 16:44:23
================================================================================
The pipeline tree:
------------------
|-(0) Spectrum Files
|-(1) Spectrum Selector
|-(2) Sequest HT
|-(3) Target Decoy PSM Validator
------------------------------------------------------------------------------
Processing node 0: Spectrum Files
------------------------------------------------------------------------------
Input Data:
-----------------------------
File Name(s): F:\Data Serv-spectro F\2016\Externes\Mike_OSTA_Liban\2016-03_MO023\LC_160322_MO021_01_CLIPA16.raw
------------------------------------------------------------------------------
Processing node 1: Spectrum Selector
------------------------------------------------------------------------------
1. General Settings:
-----------------------------
Precursor Selection: Use MS1 Precursor
Use New Precursor Reevaluation: True
2. Spectrum Properties Filter:
-----------------------------
Lower RT Limit: 0
Upper RT Limit: 0
First Scan: 0
Last Scan: 0
Lowest Charge State: 0
Highest Charge State: 0
Min. Precursor Mass: 350 Da
Max. Precursor Mass: 5000 Da
Total Intensity Threshold: 0
Minimum Peak Count: 1
3. Scan Event Filters:
-----------------------------
MS Order: Is MS2
Min. Collision Energy: 0
Max. Collision Energy: 1000
Scan Type: Is Full
4. Peak Filters:
-----------------------------
S/N Threshold (FT-only): 1.5
5. Replacements for Unrecognized Properties:
-----------------------------
Unrecognized Charge Replacements: Automatic
Unrecognized Mass Analyzer Replacements: ITMS
Unrecognized MS Order Replacements: MS2
Unrecognized Activation Type Replacements: CID
Unrecognized Polarity Replacements: +
6. Just for Testing:
-----------------------------
Precursor Clipping Range Before: 2.5 Da
Precursor Clipping Range After: 5.5 Da
------------------------------------------------------------------------------
Processing node 2: Sequest HT
------------------------------------------------------------------------------
1. Input Data:
-----------------------------
Protein Database: Uniprot_Anopheles-gambiae_201603.fasta
Enzyme Name: Trypsin (Full)
Max. Missed Cleavage Sites: 2
Min. Peptide Length: 6
Max. Peptide Length: 144
2. Scoring Options:
-----------------------------
Max. Delta Cn: 0.05
Max. Number of Peptides Reported: 10
3. Tolerances:
-----------------------------
Precursor Mass Tolerance: 7 ppm
Fragment Mass Tolerance: 0.5 Da
Use Average Precursor Mass: False
Use Average Fragment Mass: False
4. Spectrum Matching:
-----------------------------
Use Neutral Loss a Ions: True
Use Neutral Loss b Ions: True
Use Neutral Loss y Ions: True
Use Flanking Ions: True
Weight of a Ions: 0
Weight of b Ions: 1
Weight of c Ions: 0
Weight of x Ions: 0
Weight of y Ions: 1
Weight of z Ions: 0
5. Dynamic Modifications:
-----------------------------
Max. Equal Modifications Per Peptide: 3
Max. Dynamic Modifications Per Peptide: 4
1. Dynamic Modification: Oxidation / +15.995 Da (M)
6. Static Modifications:
-----------------------------
1. Static Modification: Carbamidomethyl / +57.021 Da (C)
------------------------------------------------------------------------------
Processing node 3: Target Decoy PSM Validator
------------------------------------------------------------------------------
1. Decoy Database Search:
-----------------------------
Target FDR (Strict): 0.01
Target FDR (Relaxed): 0.05
================================================================================
Further information:
Sequest HT (2):
- Number of sequences searched: 18666
================================================================================
Processing details:
03/22/2016 04:58 PM	(2):Sequest HT:	Total search time was 3 min 29 s.
03/22/2016 04:58 PM	(2):Sequest HT:	Search completed
03/22/2016 04:58 PM	(2):Sequest HT:	15414 protein(s) + 15040 decoy proteins scored and inserted into result file in 13.6 s.
03/22/2016 04:57 PM	(2):Sequest HT:	15414 protein(s) scored
03/22/2016 04:57 PM	(2):Sequest HT:	Search result finalization started.
03/22/2016 04:57 PM	(3):Target Decoy PSM Validator:	Start calculating relaxed False Discovery Rate
03/22/2016 04:57 PM	(3):Target Decoy PSM Validator:	Start calculating strict False Discovery Rate
03/22/2016 04:57 PM	(3):Target Decoy PSM Validator:	Evaluating peptides of Sequest HT (2) started
03/22/2016 04:57 PM	(2):Sequest HT:	Reading results took 11.8 s.
03/22/2016 04:57 PM	(2):Sequest HT:	Storing 3032 decoy PSMs for 3246 spectra
03/22/2016 04:57 PM	(2):Sequest HT:	Storing 8063 decoy PSMs for 10000 spectra
03/22/2016 04:57 PM	(2):Sequest HT:	Storing 18018 decoy PSMs for 10000 spectra
03/22/2016 04:56 PM	(2):Sequest HT:	Storing 20167 decoy PSMs for 10000 spectra
03/22/2016 04:56 PM	(2):Sequest HT:	Storing 18561 decoy PSMs for 10000 spectra
03/22/2016 04:56 PM	(2):Sequest HT:	Start reading results.
03/22/2016 04:56 PM	(2):Sequest HT:	Performing decoy search containing 43246 spectra took 28.1 s.
03/22/2016 04:56 PM	(2):Sequest HT:	Average search time per spectrum was 0.6 ms.
03/22/2016 04:56 PM	(2):Sequest HT:	On-Disk search is performed
03/22/2016 04:56 PM	(2):Sequest HT:	Workload level: #spectra loaded and processed at once: 10000
03/22/2016 04:56 PM	(2):Sequest HT:	Workload level: #parallel tasks: 10
03/22/2016 04:56 PM	(2):Sequest HT:	ISE (1.1.0.108, x64) started at 3/22/2016 4:56:26 PM on SERV-SPECTRO (x64) [16 CPUs] running Microsoft Windows NT 6.1.7601 Service Pack 1 (64bit) [.NET: 4.0.30319.34209]
03/22/2016 04:56 PM	(2):Sequest HT:	Start Sequest HT decoy search for 43246 spectra.
03/22/2016 04:56 PM	(2):Sequest HT:	FASTA indexing completed in 28 s.
03/22/2016 04:55 PM	(2):Sequest HT:	Building new decoy FASTA index. This may take up to several hours...
03/22/2016 04:55 PM	(2):Sequest HT:	Looking for existing decoy FASTA index.
03/22/2016 04:55 PM	(2):Sequest HT:	Reading results took 9.9 s.
03/22/2016 04:55 PM	(2):Sequest HT:	Storing 3041 PSMs for 3246 spectra
03/22/2016 04:55 PM	(2):Sequest HT:	Storing 7999 PSMs for 10000 spectra
03/22/2016 04:55 PM	(2):Sequest HT:	Storing 17878 PSMs for 10000 spectra
03/22/2016 04:55 PM	(2):Sequest HT:	Storing 20071 PSMs for 10000 spectra
03/22/2016 04:55 PM	(2):Sequest HT:	Storing 18487 PSMs for 10000 spectra
03/22/2016 04:55 PM	(2):Sequest HT:	Start reading results.
03/22/2016 04:55 PM	(2):Sequest HT:	Performing target search containing 43246 spectra took 29.6 s.
03/22/2016 04:55 PM	(2):Sequest HT:	Average search time per spectrum was 0.7 ms.
03/22/2016 04:55 PM	(2):Sequest HT:	On-Disk search is performed
03/22/2016 04:55 PM	(2):Sequest HT:	Workload level: #spectra loaded and processed at once: 10000
03/22/2016 04:55 PM	(2):Sequest HT:	Workload level: #parallel tasks: 10
03/22/2016 04:55 PM	(2):Sequest HT:	ISE (1.1.0.108, x64) started at 3/22/2016 4:55:18 PM on SERV-SPECTRO (x64) [16 CPUs] running Microsoft Windows NT 6.1.7601 Service Pack 1 (64bit) [.NET: 4.0.30319.34209]
03/22/2016 04:55 PM	(2):Sequest HT:	Start Sequest HT target search for 43246 spectra.
03/22/2016 04:55 PM	(2):Sequest HT:	FASTA indexing completed in 27.2 s.
03/22/2016 04:54 PM	(2):Sequest HT:	Building new target FASTA index. This may take up to several hours...
03/22/2016 04:54 PM	(2):Sequest HT:	Looking for existing target FASTA index.
03/22/2016 04:44 PM	(2):Sequest HT:	Sequence Database: Uniprot_Anopheles-gambiae_201603.fasta
03/22/2016 04:44 PM	(1):Spectrum Selector:	Reading from File 1 of 1:F:\Data Serv-spectro F\2016\Externes\Mike_OSTA_Liban\2016-03_MO023\LC_160322_MO021_01_CLIPA16.raw (52232 spectra total)
